# Supplementary material for: Notes on Nilothauma Kieffer from Oriental China, with descriptions of three new species (Diptera, Chironomidae)
Source: Zookeys. 2016 Mar 28;(574):143–59. doi: 10.3897/zookeys.574.6129 (PMC4829908; doi:10.3897/zookeys.574.6129)
Supplement: XML Treatment for Nilothauma angustum [file zookeys.574.6129-treatment1.xml]

<!DOCTYPE tp:taxon-treatment
  PUBLIC "-//TaxonX//DTD Taxonomic Treatment Publishing DTD v0 20100105//EN" "tax-treatment-NSO.dtd">
<tp:taxon-treatment xmlns:tp="http://www.plazi.org/taxpub"><tp:treatment-meta><kwd-group><label>Taxon classification</label><kwd><named-content content-type="kingdom">Animalia</named-content></kwd><kwd><named-content content-type="order">Diptera</named-content></kwd><kwd><named-content content-type="family">Chironomidae</named-content></kwd></kwd-group><mixed-citation publication-type="journal"><person-group><name><surname>Qi</surname><given-names>Xin</given-names></name><name><surname>Tang</surname><given-names>Hongqu</given-names></name><name><surname>Wang</surname><given-names>Xinhua</given-names></name></person-group><article-title>Notes on <italic><tp:taxon-name><tp:taxon-name-part taxon-name-part-type="genus">Nilothauma</tp:taxon-name-part></tp:taxon-name></italic> Kieffer from Oriental China, with descriptions of three new species (<tp:taxon-name><tp:taxon-name-part taxon-name-part-type="order">Diptera</tp:taxon-name-part></tp:taxon-name>, <tp:taxon-name><tp:taxon-name-part taxon-name-part-type="family">Chironomidae</tp:taxon-name-part></tp:taxon-name>)</article-title><source>Zookeys</source><day>28</day><month>3</month><year>2016</year><volume>2016</volume><issue>574</issue><fpage>143</fpage><lpage>159</lpage><pub-id pub-id-type="doi">10.3897/zookeys.574.6129</pub-id></mixed-citation></tp:treatment-meta><tp:nomenclature><tp:taxon-name>
            <tp:taxon-name-part taxon-name-part-type="genus">Nilothauma</tp:taxon-name-part>
            <tp:taxon-name-part taxon-name-part-type="species">angustum</tp:taxon-name-part>
            <object-id xmlns:xlink="http://www.w3.org/1999/xlink" content-type="zoobank" xlink:type="simple">http://zoobank.org/6AEAD9D5-C373-4D0A-822A-5449C7A62C06</object-id>
          </tp:taxon-name><tp:taxon-status xmlns:xlink="http://www.w3.org/1999/xlink" xlink:type="simple">sp. n.</tp:taxon-status><xref ref-type="fig" rid="F1">Figs 1–11</xref></tp:nomenclature><tp:treatment-sec sec-type="type material"><title>Type material.</title><p>Holotype: male (<abbrev xmlns:xlink="http://www.w3.org/1999/xlink" content-type="institution" xlink:title="Ecology Department, Jinan University" xlink:type="simple">EJNU</abbrev>), CHINA: Yunnan, Ximeng City, Mengsuo Lake, <named-content xmlns:xlink="http://www.w3.org/1999/xlink" content-type="dwc:verbatimCoordinates" xlink:type="simple">22°38.689'N, 99°35.631'E</named-content>, Alt. 1090m, <named-content xmlns:xlink="http://www.w3.org/1999/xlink" content-type="date" xlink:type="simple">27.viii.2014</named-content>, Tang HQ, light trap. Paratype: 1 male (<abbrev xmlns:xlink="http://www.w3.org/1999/xlink" content-type="institution" xlink:title="College of Life Science, Taizhou University" xlink:type="simple">LTZU</abbrev>), as holotype.</p></tp:treatment-sec><tp:treatment-sec sec-type="Diagnosis"><title>Diagnosis.</title><p>The adult male of <italic><tp:taxon-name><tp:taxon-name-part taxon-name-part-type="genus">Nilothauma</tp:taxon-name-part> <tp:taxon-name-part taxon-name-part-type="species">angustum</tp:taxon-name-part></tp:taxon-name></italic> sp. n. can be distinguished from all other known species of the genus by the following combination of characters: wing with four partially connected dark markings; anterior T IX projection extensively microtrichiose, divided into two lobes, each with apical simple setae forming a fan-like structure; posterior T IX projection extensively microtrichiose, nearly parallel-sided, setose, with long anterolateral arms; anal point broadly lanceolate, microtrichiose along the median ridge and the apical margin; median volsella with microtrichia and two apical setae; gonostylus peaked apically.</p></tp:treatment-sec><tp:treatment-sec sec-type="Etymology"><title>Etymology.</title><p>From the Latin <italic>angustus</italic> (narrow), referring to the male hypopygium with apically narrowed gonostylus.</p></tp:treatment-sec><tp:treatment-sec sec-type="Description"><title>Description.</title><p>Male imago (n = 2).</p><p>Total length 2.1−2.2 mm. Wing length 0.9−1.1 mm. Total length/wing length 2.1−2.2. Wing length/length of profemur 2.1−2.2.</p><p>
            <italic>Coloration</italic>. Generally yellow, thorax (Fig. <xref ref-type="fig" rid="F1">2</xref>) yellow except scutum, pre-episternum, scutellum and postnotum dark brown, abdomen yellowish brown. Wing with 4 partially connected dark markings (Fig. <xref ref-type="fig" rid="F1">1</xref>). Foreleg yellow with both ends of femur, apex of tibia, apical 1/3 of ta<sub>1,</sub> and ta<sub>2−5</sub> brown; mid leg with sub-apex of femur and sub-base of tibia brown; hind leg with sub-apex of femur brown (Fig. <xref ref-type="fig" rid="F1">3</xref>).</p><fig id="F1" position="float" orientation="portrait"><label>Figures 1–11.</label><caption><p>
          <italic><tp:taxon-name><tp:taxon-name-part taxon-name-part-type="genus">Nilothauma</tp:taxon-name-part> <tp:taxon-name-part taxon-name-part-type="species">angustum</tp:taxon-name-part></tp:taxon-name></italic> sp. n., male. <bold>1</bold> wing <bold>2</bold> thorax, lateral view <bold>3</bold> legs <bold>4</bold> foretibial apex <bold>5</bold> mid tibial apex <bold>6</bold> hind tibial apex <bold>7</bold> hypopygium, dorsal view (left) and ventral view (right) <bold>8</bold> anterior anal tergal projection <bold>9</bold> posterior anal tergal projection <bold>10</bold> anal point <bold>11</bold> posterior margin of anal tergite.</p></caption><graphic xmlns:xlink="http://www.w3.org/1999/xlink" xlink:href="zookeys-574-143-g001.jpg" position="float" orientation="portrait" xlink:type="simple" id="oo_82907.jpg"/></fig><p>
            <italic>Head</italic>. AR 0.18−0.20. Temporals 7−11, uniserial. Clypeus with 17−19 setae. Tentorium 80−108 μm long, 11−15 μm wide; stipes 50−65 μm long, 6−8 μm wide. Lengths of palpomeres 1−5 (in μm): 28−30, 25−30, 58−63, 85−105, 125−130. Palpomere 3 with 2 sensilla clavata; Pm<sub>5</sub>/Pm<sub>3</sub> 2.1−2.2.</p><p>
            <italic>Thorax</italic> (Fig. <xref ref-type="fig" rid="F1">2</xref>). Antepronotal lobe much reduced. Dorsocentrals 9−10, uniserial; acrostichals 7−9, biserial; prealars 2. Scutellum with 2 setae.</p><p>
            <italic>Wing</italic> (Fig. <xref ref-type="fig" rid="F1">1</xref>). VR 1.5−1.6. Brachiolum with 1 seta, R with 9−13 setae, R<sub>1</sub> with 6−9 setae, R<sub>4+5</sub> with 10−11 setae.</p><p>
            <italic>Legs</italic> (Fig. <xref ref-type="fig" rid="F1">3</xref>). Spur of fore tibia 63−65 μm long including 30−35 μm long scale (Fig. <xref ref-type="fig" rid="F1">4</xref>). Spur of mid tibia 20−25 μm long (Fig. <xref ref-type="fig" rid="F1">5</xref>) including 13−15 μm long comb. Spurs of hind tibia 18−25 μm and 28−30 μm long, respectively; comb 15−20 μm long (Fig. <xref ref-type="fig" rid="F1">6</xref>). Width at apex of fore tibia 28−30 μm, of mid tibia 33−35 μm, of hind tibia 30−34 μm. Lengths and proportions of legs in Table <xref ref-type="table" rid="T1">1</xref>.</p><table-wrap id="T1" position="float" orientation="portrait"><label>Table 1.</label><caption><p>Lengths (μm) and proportions of legs of <italic><tp:taxon-name><tp:taxon-name-part taxon-name-part-type="genus">Nilothauma</tp:taxon-name-part> <tp:taxon-name-part taxon-name-part-type="species">angustum</tp:taxon-name-part></tp:taxon-name></italic> sp. n., male (n = 2).</p></caption><table id="TID0EQLAG" rules="all"><tbody><tr><th rowspan="1" colspan="1"/><th rowspan="1" colspan="1">fe</th><th rowspan="1" colspan="1">ti</th><th rowspan="1" colspan="1">ta<sub>1</sub></th><th rowspan="1" colspan="1">ta<sub>2</sub></th><th rowspan="1" colspan="1">ta<sub>3</sub></th><th rowspan="1" colspan="1">ta<sub>4</sub></th><th rowspan="1" colspan="1">ta<sub>5</sub></th><th rowspan="1" colspan="1">LR</th><th rowspan="1" colspan="1">BV</th><th rowspan="1" colspan="1">SV</th></tr><tr><td rowspan="1" colspan="1">P<sub>1</sub></td><td rowspan="1" colspan="1">438−500</td><td rowspan="1" colspan="1">325−360</td><td rowspan="1" colspan="1">438−500</td><td rowspan="1" colspan="1">155−195</td><td rowspan="1" colspan="1">130−150</td><td rowspan="1" colspan="1">105−110</td><td rowspan="1" colspan="1">70−80</td><td rowspan="1" colspan="1">1.4</td><td rowspan="1" colspan="1">2.5−2.6</td><td rowspan="1" colspan="1">1.7</td></tr><tr><td rowspan="1" colspan="1">P<sub>2</sub></td><td rowspan="1" colspan="1">450−500</td><td rowspan="1" colspan="1">325−338</td><td rowspan="1" colspan="1">185−190</td><td rowspan="1" colspan="1">80−100</td><td rowspan="1" colspan="1">60−75</td><td rowspan="1" colspan="1">50−63</td><td rowspan="1" colspan="1">50−60</td><td rowspan="1" colspan="1">0.56−0.58</td><td rowspan="1" colspan="1">3.5−4.4</td><td rowspan="1" colspan="1">3.6−4.1</td></tr><tr><td rowspan="1" colspan="1">P<sub>3</sub></td><td rowspan="1" colspan="1">488−538</td><td rowspan="1" colspan="1">488−538</td><td rowspan="1" colspan="1">270−320</td><td rowspan="1" colspan="1">135−165</td><td rowspan="1" colspan="1">140−165</td><td rowspan="1" colspan="1">100−108</td><td rowspan="1" colspan="1">70−78</td><td rowspan="1" colspan="1">0.55−0.60</td><td rowspan="1" colspan="1">2.7−2.8</td><td rowspan="1" colspan="1">3.4−3.6</td></tr></tbody></table></table-wrap><p>
            <italic>Hypopygium</italic> (Fig. <xref ref-type="fig" rid="F1">7</xref>). Tergite IX with 2 dorsal projections. Anterior projection (Fig. <xref ref-type="fig" rid="F1">8</xref>) microtrichiose, 60−63 μm long, 20−23 μm wide at base, split into 2 lobes; each 40−45 μm long, 10−12 μm wide at base, 5−6 μm wide at apex, with simple apical setae, together forming fan-like structure. Posterior projection (Fig. <xref ref-type="fig" rid="F1">9</xref>) extensively microtrichiose, 37−40 μm long, 35−40 μm wide at base, 17−20 μm wide at apex, nearly parallel-sided, apically rounded with 8 setae; long anterolateral arms present. Anal point (Fig. <xref ref-type="fig" rid="F1">10</xref>) broadly lanceolate, 30−35 μm long, 25−28 μm wide at base, 28−30 μm wide at middle, with microtrichia along median ridge and apical margin. Posterior margin of tergite IX (Fig. <xref ref-type="fig" rid="F1">11</xref>) with 8−10 setae located to each side of anal point. Laterosternite IX with 3 setae. Phallapodeme 28−30 μm long. Transverse sternapodeme rounded medially without median elongation. Gonocoxite 78−80 m long. Superior volsella 30−35 μm long, slender, club-shaped with 4 apical setae, without microtrichia. Median volsella 8−10 μm long, with 2 apical setae and microtrichia. Inferior volsella 53−58 μm long, pointed apically, with microtrichia and 6−7 apically cleft setae. Gonostylus 88−90 μm long, apically narrowed and peaked, with row of 4−5 split distal-median setae. HR 0.86−0.89, HV 2.3−2.5.</p><!--PageBreak--><p>Female imago, pupa and larva. Unknown.</p></tp:treatment-sec><tp:treatment-sec sec-type="Remarks"><title>Remarks.</title><p>The male hypopygium is similar to those of <italic><tp:taxon-name><tp:taxon-name-part taxon-name-part-type="genus">Nilothauma</tp:taxon-name-part> <tp:taxon-name-part taxon-name-part-type="species">flabellatum</tp:taxon-name-part></tp:taxon-name></italic> Adam &amp; Sæther, 1999 and <italic><tp:taxon-name><tp:taxon-name-part taxon-name-part-type="genus">Nilothauma</tp:taxon-name-part> <tp:taxon-name-part taxon-name-part-type="species">kakumense</tp:taxon-name-part></tp:taxon-name></italic> Adam &amp; Sæther, 1999 as the anterior T IX projection has long apical setae forming fan-like structures. The differences between these three species are given in Table <xref ref-type="table" rid="T2">2</xref>.</p><table-wrap id="T2" position="float" orientation="portrait"><label>Table 2.</label><caption><p>Comparison of male hypopygial characters in <italic><tp:taxon-name><tp:taxon-name-part taxon-name-part-type="genus">Nilothauma</tp:taxon-name-part> <tp:taxon-name-part taxon-name-part-type="species">angustum</tp:taxon-name-part></tp:taxon-name></italic> sp. n., <italic><tp:taxon-name><tp:taxon-name-part taxon-name-part-type="genus">Nilothauma</tp:taxon-name-part> <tp:taxon-name-part taxon-name-part-type="species">flabellatum</tp:taxon-name-part></tp:taxon-name></italic> Adam &amp; Sæther and <italic><tp:taxon-name><tp:taxon-name-part taxon-name-part-type="genus">Nilothauma</tp:taxon-name-part> <tp:taxon-name-part taxon-name-part-type="species">kakumense</tp:taxon-name-part></tp:taxon-name></italic> Adam &amp; Sæther.</p></caption><table id="TID0ESTAG" rules="all"><tbody><tr><th rowspan="1" colspan="1"/><th rowspan="1" colspan="1">
              <italic><tp:taxon-name><tp:taxon-name-part taxon-name-part-type="genus">Nilothauma</tp:taxon-name-part> <tp:taxon-name-part taxon-name-part-type="species">angustum</tp:taxon-name-part></tp:taxon-name></italic> sp. n.</th><th rowspan="1" colspan="1">
              <italic><tp:taxon-name><tp:taxon-name-part taxon-name-part-type="genus">Nilothauma</tp:taxon-name-part> <tp:taxon-name-part taxon-name-part-type="species">flabellatum</tp:taxon-name-part></tp:taxon-name></italic>
            </th><th rowspan="1" colspan="1">
              <italic><tp:taxon-name><tp:taxon-name-part taxon-name-part-type="genus">Nilothauma</tp:taxon-name-part> <tp:taxon-name-part taxon-name-part-type="species">kakumense</tp:taxon-name-part></tp:taxon-name></italic>
            </th></tr><tr><td rowspan="1" colspan="1">Anterior T IX projection</td><td rowspan="1" colspan="1">with simple setae</td><td rowspan="1" colspan="1">with apically branched setae</td><td rowspan="1" colspan="1">with apically widened and unbranched setae</td></tr><tr><td rowspan="1" colspan="1">Main part of posterior T IX projection</td><td rowspan="1" colspan="1">with microtrichia</td><td rowspan="1" colspan="1">without microtrichia</td><td rowspan="1" colspan="1">without microtrichia</td></tr><tr><td rowspan="1" colspan="1">Median volsella</td><td rowspan="1" colspan="1">with microtrichia</td><td rowspan="1" colspan="1">without microtrichia</td><td rowspan="1" colspan="1">without microtrichia</td></tr><tr><td rowspan="1" colspan="1">Anal point</td><td rowspan="1" colspan="1">without distal-median knob</td><td rowspan="1" colspan="1">with distal-median knob</td><td rowspan="1" colspan="1">with distal-median knob</td></tr><tr><td rowspan="1" colspan="1">Transverse sternapodeme</td><td rowspan="1" colspan="1">without median elongation</td><td rowspan="1" colspan="1">with median elongation</td><td rowspan="1" colspan="1">without median elongation</td></tr></tbody></table></table-wrap></tp:treatment-sec><tp:treatment-sec sec-type="Distribution"><title>Distribution.</title><p>Oriental China (Yunnan Province).</p></tp:treatment-sec><tp:treatment-sec sec-type="Biological note"><title>Biological note.</title><p>The males were collected at the bank of Mengsuo Lake by light trap, where the nutrient levels are relatively high (conductivity 39−42 μs/cm, chlorophyll-a 10.5−11.1 μg/l). The co-occurring dominant species are eutrophic taxa, such as <italic><tp:taxon-name><tp:taxon-name-part taxon-name-part-type="genus">Kiefferulus</tp:taxon-name-part></tp:taxon-name></italic> sp., <italic><tp:taxon-name><tp:taxon-name-part taxon-name-part-type="genus">Polypedilum</tp:taxon-name-part> <tp:taxon-name-part taxon-name-part-type="species">nubeculosum</tp:taxon-name-part></tp:taxon-name></italic> (Meigen), <italic><tp:taxon-name><tp:taxon-name-part taxon-name-part-type="genus">Polypedilum</tp:taxon-name-part> <tp:taxon-name-part taxon-name-part-type="species">sordens</tp:taxon-name-part></tp:taxon-name></italic> (van der Wulp), and <italic><tp:taxon-name><tp:taxon-name-part taxon-name-part-type="genus">Tanytarsus</tp:taxon-name-part> <tp:taxon-name-part taxon-name-part-type="species">oscillans</tp:taxon-name-part></tp:taxon-name></italic> Johannsen.</p></tp:treatment-sec></tp:taxon-treatment>
