# Supplementary material for: Notes on Nilothauma Kieffer from Oriental China, with descriptions of three new species (Diptera, Chironomidae)
Source: Zookeys. 2016 Mar 28;(574):143–59. doi: 10.3897/zookeys.574.6129 (PMC4829908; doi:10.3897/zookeys.574.6129)
Supplement: XML Treatment for Nilothauma aristatum [file zookeys.574.6129-treatment2.xml]

<!DOCTYPE tp:taxon-treatment
  PUBLIC "-//TaxonX//DTD Taxonomic Treatment Publishing DTD v0 20100105//EN" "tax-treatment-NSO.dtd">
<tp:taxon-treatment xmlns:tp="http://www.plazi.org/taxpub"><tp:treatment-meta><kwd-group><label>Taxon classification</label><kwd><named-content content-type="kingdom">Animalia</named-content></kwd><kwd><named-content content-type="order">Diptera</named-content></kwd><kwd><named-content content-type="family">Chironomidae</named-content></kwd></kwd-group><mixed-citation publication-type="journal"><person-group><name><surname>Qi</surname><given-names>Xin</given-names></name><name><surname>Tang</surname><given-names>Hongqu</given-names></name><name><surname>Wang</surname><given-names>Xinhua</given-names></name></person-group><article-title>Notes on <italic><tp:taxon-name><tp:taxon-name-part taxon-name-part-type="genus">Nilothauma</tp:taxon-name-part></tp:taxon-name></italic> Kieffer from Oriental China, with descriptions of three new species (<tp:taxon-name><tp:taxon-name-part taxon-name-part-type="order">Diptera</tp:taxon-name-part></tp:taxon-name>, <tp:taxon-name><tp:taxon-name-part taxon-name-part-type="family">Chironomidae</tp:taxon-name-part></tp:taxon-name>)</article-title><source>Zookeys</source><day>28</day><month>3</month><year>2016</year><volume>2016</volume><issue>574</issue><fpage>143</fpage><lpage>159</lpage><pub-id pub-id-type="doi">10.3897/zookeys.574.6129</pub-id></mixed-citation></tp:treatment-meta><tp:nomenclature><tp:taxon-name>
            <tp:taxon-name-part taxon-name-part-type="genus">Nilothauma</tp:taxon-name-part>
            <tp:taxon-name-part taxon-name-part-type="species">aristatum</tp:taxon-name-part>
            <object-id xmlns:xlink="http://www.w3.org/1999/xlink" content-type="zoobank" xlink:type="simple">http://zoobank.org/53489B41-D9EC-4AA2-AC3B-B6001B819231</object-id>
          </tp:taxon-name><tp:taxon-status xmlns:xlink="http://www.w3.org/1999/xlink" xlink:type="simple">sp. n.</tp:taxon-status><xref ref-type="fig" rid="F2">Figs 12–17</xref><xref ref-type="fig" rid="F3">, 18–24</xref><!--PageBreak--><!--PageBreak--></tp:nomenclature><tp:treatment-sec sec-type="type material"><title>Type material.</title><p>Holotype: male with pupal exuviae (<abbrev xmlns:xlink="http://www.w3.org/1999/xlink" content-type="institution" xlink:title="Ecology Department, Jinan University" xlink:type="simple">EJNU</abbrev>), CHINA: Anhui Province, Huangshan Nature Conservation Reserve, stream in Huang Mountain, <named-content xmlns:xlink="http://www.w3.org/1999/xlink" content-type="dwc:verbatimCoordinates" xlink:type="simple">30°04.317'N, 118°09.320'E</named-content>, Alt. 520 m, <named-content xmlns:xlink="http://www.w3.org/1999/xlink" content-type="date" xlink:type="simple">4.v.2014</named-content>, Tang HQ, light trap. Paratypes: 1 male (<abbrev xmlns:xlink="http://www.w3.org/1999/xlink" content-type="institution" xlink:title="College of Life Science, Taizhou University" xlink:type="simple">LTZU</abbrev>), CHINA: Zhejiang Province, Lin-An City, Tianmu Mountain, <named-content xmlns:xlink="http://www.w3.org/1999/xlink" content-type="date" xlink:type="simple">16.vii.2012</named-content>, Lin XL, hand net; male with larval and pupal exuviae (<abbrev xmlns:xlink="http://www.w3.org/1999/xlink" content-type="institution" xlink:title="College of Life Science, Taizhou University" xlink:type="simple">LTZU</abbrev>), reared by Lin XL, as previous; 3 pupal exuviae (<abbrev xmlns:xlink="http://www.w3.org/1999/xlink" content-type="institution" xlink:title="Ecology Department, Jinan University" xlink:type="simple">EJNU</abbrev>), CHINA: Guangdong Province, Dongguan City, Yinping Nature Conservation Reserve, <named-content xmlns:xlink="http://www.w3.org/1999/xlink" content-type="dwc:verbatimCoordinates" xlink:type="simple">22°53.772'N, 114°14.086'E</named-content>, <named-content xmlns:xlink="http://www.w3.org/1999/xlink" content-type="date" xlink:type="simple">17.iv.2012</named-content>, Tang HQ, hand net.</p></tp:treatment-sec><tp:treatment-sec sec-type="Diagnosis"><title>Diagnosis.</title><p>The adult male of <italic><tp:taxon-name><tp:taxon-name-part taxon-name-part-type="genus">Nilothauma</tp:taxon-name-part> <tp:taxon-name-part taxon-name-part-type="species">aristatum</tp:taxon-name-part></tp:taxon-name></italic> sp. n. can be distinguished from other known <italic><tp:taxon-name><tp:taxon-name-part taxon-name-part-type="genus">Nilothauma</tp:taxon-name-part></tp:taxon-name></italic> species by the anterior T IX projection with plumose setae; the anal point broadly lanceolate with microtrichia along the median ridge; the superior volsella slender with a lateral spur, and one lateral and 2−3 apical setae, without microtrichia. The pupa is characterized by the relatively short frontal setae (1.5−2.0 times as long as the major axis of basal ring); and the anal comb of abdominal segment VIII consisting of a main spur and a single accessory spine. The larva cannot be reliably separated from those of other species.</p><!--PageBreak--><!--PageBreak--></tp:treatment-sec><tp:treatment-sec sec-type="Etymology"><title>Etymology.</title><p>From Latin <italic>aristatus</italic> (aristate), referring to the male hypopygium with a lateral spur on the superior volsella.</p></tp:treatment-sec><tp:treatment-sec sec-type="Description"><title>Description.</title><p>Male imago (n = 2).</p><p>Total length 3.0−3.5 mm. Wing length 1.4−2.1 mm. Total length/wing length 1.7−2.2. Wing length/length of profemur 1.9−2.6.</p><p>
            <italic>Coloration</italic>. Entirely pale yellow. Wing without any marking (Fig. <xref ref-type="fig" rid="F2">12</xref>).</p><fig id="F2" position="float" orientation="portrait"><label>Figures 12–17.</label><caption><p>
          <italic><tp:taxon-name><tp:taxon-name-part taxon-name-part-type="genus">Nilothauma</tp:taxon-name-part> <tp:taxon-name-part taxon-name-part-type="species">aristatum</tp:taxon-name-part></tp:taxon-name></italic> sp. n., male. <bold>12</bold> wing <bold>13</bold> foretibial apex <bold>14</bold> mid tibial apex <bold>15</bold> hind tibial apex <bold>16</bold> hypopygium, dorsal view (left) and ventral view (right) <bold>17</bold> posterior margin of anal tergite.</p></caption><graphic xmlns:xlink="http://www.w3.org/1999/xlink" xlink:href="zookeys-574-143-g002.jpg" position="float" orientation="portrait" xlink:type="simple" id="oo_82908.jpg"/></fig><p>
            <italic>Head</italic>. AR 0.16−0.21. Temporals 6. Clypeus with 10−13 setae. Tentorium 145−170 μm long, 21−23 μm wide. Stipes 85−90 μm long, 8−10 μm wide. Lengths of palpomeres 1−5 (μm): 30−32, 30−40, 70−80, 130−140, 155−160. Palpomere 3 with 2 sensilla clavata, longest 10 μm long. Pm<sub>5</sub>/Pm<sub>3</sub> 1.9−2.3.</p><p>
            <italic>Thorax</italic>. Dorsocentrals 5−7, acrostichals 10−15, prealars 2−3, scutellars 1−2.</p><p>
            <italic>Wing</italic>. VR 1.4. Brachiolum with 1 seta, R with 13−15 setae, R<sub>1</sub> with 11 setae, R<sub>4+5</sub> with 3−4 setae.</p><p>
            <italic>Legs</italic>. Spur of foretibia 68−75 μm long including 30−43 μm long scale (Fig. <xref ref-type="fig" rid="F2">13</xref>). Spur of mid tibia 30−38 μm long (Fig. <xref ref-type="fig" rid="F2">14</xref>) including 16−25 μm long comb. Spurs of hind tibia 30−38 μm and 37−40 μm long, respectively (Fig. <xref ref-type="fig" rid="F2">15</xref>); comb 15−28 μm long. Width at apex of foretibia 40−50 μm, of mid tibia 45−50 μm, of hind tibia 43−54 μm. Lengths and proportions of legs in Table <xref ref-type="table" rid="T3">3</xref>.</p><table-wrap id="T3" position="float" orientation="portrait"><label>Table 3.</label><caption><p>Lengths (μm) and proportions of legs of <italic><tp:taxon-name><tp:taxon-name-part taxon-name-part-type="genus">Nilothauma</tp:taxon-name-part> <tp:taxon-name-part taxon-name-part-type="species">aristatum</tp:taxon-name-part></tp:taxon-name></italic> sp. n., male (n = 2).</p></caption><table id="TID0EOZAG" rules="all"><tbody><tr><th rowspan="1" colspan="1"/><th rowspan="1" colspan="1">fe</th><th rowspan="1" colspan="1">ti</th><th rowspan="1" colspan="1">ta<sub>1</sub></th><th rowspan="1" colspan="1">ta<sub>2</sub></th><th rowspan="1" colspan="1">ta<sub>3</sub></th><th rowspan="1" colspan="1">ta<sub>4</sub></th><th rowspan="1" colspan="1">ta<sub>5</sub></th><th rowspan="1" colspan="1">LR</th><th rowspan="1" colspan="1">BV</th><th rowspan="1" colspan="1">SV</th></tr><tr><td rowspan="1" colspan="1">P<sub>1</sub></td><td rowspan="1" colspan="1">725−788</td><td rowspan="1" colspan="1">538−575</td><td rowspan="1" colspan="1">725−775</td><td rowspan="1" colspan="1">375−450</td><td rowspan="1" colspan="1">310−375</td><td rowspan="1" colspan="1">260−288</td><td rowspan="1" colspan="1">125−150</td><td rowspan="1" colspan="1">1.4</td><td rowspan="1" colspan="1">1.7−1.9</td><td rowspan="1" colspan="1">1.7−1.8</td></tr><tr><td rowspan="1" colspan="1">P<sub>2</sub></td><td rowspan="1" colspan="1">625</td><td rowspan="1" colspan="1">450−525</td><td rowspan="1" colspan="1">275−350</td><td rowspan="1" colspan="1">140−150</td><td rowspan="1" colspan="1">100−125</td><td rowspan="1" colspan="1">70−75</td><td rowspan="1" colspan="1">60−75</td><td rowspan="1" colspan="1">0.61−0.67</td><td rowspan="1" colspan="1">3.5−3.7</td><td rowspan="1" colspan="1">3.3−3.9</td></tr><tr><td rowspan="1" colspan="1">P<sub>3</sub></td><td rowspan="1" colspan="1">750−800</td><td rowspan="1" colspan="1">725−800</td><td rowspan="1" colspan="1">375−488</td><td rowspan="1" colspan="1">200−250</td><td rowspan="1" colspan="1">200−250</td><td rowspan="1" colspan="1">150−163</td><td rowspan="1" colspan="1">85−88</td><td rowspan="1" colspan="1">0.52−0.61</td><td rowspan="1" colspan="1">2.8−2.9</td><td rowspan="1" colspan="1">3.3−3.9</td></tr></tbody></table></table-wrap><p>
            <italic>Hypopygium</italic> (Fig. <xref ref-type="fig" rid="F2">16</xref>). Tergite IX with 2 dorsal projections. Anterior projection completely divided into 2 oval lobes; each 35−37 μm long, 12−13 μm wide at middle, with 8−10 plumose setae 50−63 μm long. Posterior projection 10−12 μm long, 10−13 μm wide at base, 5−6 μm wide at apex, apically rounded, with 5 setae 13−20 μm long. Anal point very broadly lanceolate, 50−60 μm long, 18−20 μm at base, 25−27 μm at middle, with microtrichia along median ridge. Posterior margin of tergite IX (Fig. <xref ref-type="fig" rid="F2">17</xref>) with 9−11 setae. Laterosternite IX with 3 setae. Phallapodeme 37−40 μm long. Transverse sternapodeme without median elongation. Gonocoxite 114−120 μm long. Superior volsella 45−50 μm long, with lateral spur, and one lateral and 2−3 apical setae, without microtrichia. Median volsella 10−13 μm long, bearing 2 apical setae and microtrichia. Inferior volsella 78−90 μm long, curved dorsally, pointed apically, with microtrichia and 5 apically branched setae. Gonostylus 110−130 μm long, with 8 split median setae in distal 1/3. HR 1.02−0.92, HV 2.69−2.73.</p><p>Pupa (n = 4).</p><p>Total length 3.5−4.4 mm. Exuviae pale brown with anal comb on abdominal segment VIII yellowish brown.</p><p>
            <italic>Cephalothorax</italic>. Frontal seta short, 30−50 μm long (n = 2). Basal ring small, stoma-like, with major axis 20−25 μm long, minor axis 5−8 μm high. Frontal setae 1.8−2.0 times as long as major axis of basal ring. Thorax pebbled and rugose dorsally.</p><p>
            <!--PageBreak-->
            <!--PageBreak-->
            <italic>Abdomen</italic> (Fig. <xref ref-type="fig" rid="F3">18</xref>). Tergite I without spinulation; T II−VI extensively spinulated; T VII with anterior and posterior bands of spines; T VIII with anterolateral and median bands of spines; tergite T IX with median spinulation in female (Fig. <xref ref-type="fig" rid="F3">21</xref>), but without any spinulation in male. S I−II without spinulation; S III−IV with anterior spinulation; sternite IV with weak anterolateral spinulation; S V with weak anterolateral and caudolateral spinulation; S VI−VIII with anterolateral and median spinulation, occasionally anterolateral spinulation merged to median in S VIII (Fig. <xref ref-type="fig" rid="F3">20</xref>). T II with row of 70−78 caudal hooklets with posterior groups of points behind each end. Conjunctives III/IV and IV/V with rows of spinules. Pedes spurii B weakly developed on segment II. Anal comb of segment VIII (Fig. <xref ref-type="fig" rid="F3">19</xref>) composed of main spur 20−30 μm long and single accessory spine 7.5−17.5 μm long. Segment I without L-setae; segments II–III each with 3 L-setae on each side; segment IV with 2 L-setae and 1 LS-seta on each side; segments V–VIII each with 4 LS-setae on each side. Anal lobe 200−240 μm long, 2.4−2.6 times as long as broad, with 35−48 lateral setae, dorsal seta located near distal 1/3.</p><fig id="F3" position="float" orientation="portrait"><label>Figures 18–24.</label><caption><p>
          <italic><tp:taxon-name><tp:taxon-name-part taxon-name-part-type="genus">Nilothauma</tp:taxon-name-part> <tp:taxon-name-part taxon-name-part-type="species">aristatum</tp:taxon-name-part></tp:taxon-name></italic> sp. n., pupa (<bold>18–21</bold>) and larva (<bold>22–24</bold>). <bold>18</bold> dorsal view of the abdomen (male) <bold>19</bold> anal comb of abdominal segment VIII, showing combs of both sides <bold>20</bold> ventral view of abdomen I–VIII <bold>21</bold> dorsal view of abdomen IX (female) <bold>22</bold> antenna <bold>23</bold> mandible <bold>24</bold> mentum.</p></caption><graphic xmlns:xlink="http://www.w3.org/1999/xlink" xlink:href="zookeys-574-143-g003.jpg" position="float" orientation="portrait" xlink:type="simple" id="oo_82909.jpg"/></fig><p>Larva (n = 1).</p><p>Total length 5 mm. Head capsule about 300 μm long, about 260 μm wide.</p><p>
            <italic>Coloration</italic>. Red color in fresh specimens, head pale yellow. Mentum and postoccipital margin brown.</p><p>
            <italic>Antenna</italic> (Fig. <xref ref-type="fig" rid="F3">22</xref>). Lengths of antennal segments 1–6 (μm): 28, 10, 4, 13, 4, 4. AR 0.8. Basal segment with ring organ situated in distal 1/6; antennal blade 25 μm long, extending to apex of segment 4; segment 6 hair-like, almost as long as segment 5.</p><p>
            <italic>Mandible</italic> (Fig. <xref ref-type="fig" rid="F3">23</xref>). Total length 85 μm. Apical tooth 40 μm long; 4 inner teeth small, arising from common base. Seta subdentalis 30 μm long, reaching middle of apical tooth.</p><p>
            <italic>Mentum</italic> (Fig. <xref ref-type="fig" rid="F3">24</xref>). Width 55 μm. Two pale median teeth and 7 pairs of gradually decreasing lateral teeth present. Ventromental plate 65 μm wide.</p><p>Female imago. Unknown.</p></tp:treatment-sec><tp:treatment-sec sec-type="Remarks"><title>Remarks.</title><p>The male is similar to that of Oriental species <italic><tp:taxon-name><tp:taxon-name-part taxon-name-part-type="genus">Nilothauma</tp:taxon-name-part> <tp:taxon-name-part taxon-name-part-type="species">acre</tp:taxon-name-part></tp:taxon-name></italic> Adam &amp; Sæther, 1999 in having the wing unmarked, the anterior T IX projection with plumose setae, the anal point lanceolate, and the superior volsella slender with a lateral spur and one lateral and two three apical setae. It differs from it as the anal point bears microtrichia along the median ridge, the superior volsella is relatively long compared to the median volsella (length ratio, Svo/Mvo &gt; 4.0) and the inferior volsella has simple setae only. In <italic><tp:taxon-name><tp:taxon-name-part taxon-name-part-type="genus">Nilothauma</tp:taxon-name-part> <tp:taxon-name-part taxon-name-part-type="species">acre</tp:taxon-name-part></tp:taxon-name></italic>, the anal point is bare, length of Svo/Mvo is around 2.0 and the inferior volsella has apically split setae.</p><p>The pupa of <italic><tp:taxon-name><tp:taxon-name-part taxon-name-part-type="genus">Nilothauma</tp:taxon-name-part> <tp:taxon-name-part taxon-name-part-type="species">aristatum</tp:taxon-name-part></tp:taxon-name></italic> sp. n. will key to “<italic><tp:taxon-name><tp:taxon-name-part taxon-name-part-type="genus">Nilothauma</tp:taxon-name-part></tp:taxon-name></italic> sp. Australia” in <xref ref-type="bibr" rid="B1">Adam and Sæther (1999)</xref>, but may be separable by the relatively short frontal setae. The ratio of the length of the frontal seta to the length of the major axis of basal ring is 1.8−2.0 in <italic><tp:taxon-name><tp:taxon-name-part taxon-name-part-type="genus">Nilothauma</tp:taxon-name-part> <tp:taxon-name-part taxon-name-part-type="species">aristatum</tp:taxon-name-part></tp:taxon-name></italic> sp. n., but 4.6−6.5 in the latter. The larva of <italic><tp:taxon-name><tp:taxon-name-part taxon-name-part-type="genus">Nilothauma</tp:taxon-name-part> <tp:taxon-name-part taxon-name-part-type="species">aristatum</tp:taxon-name-part></tp:taxon-name></italic> sp. n. somewhat resembles that of <italic><tp:taxon-name><tp:taxon-name-part taxon-name-part-type="genus">Nilothauma</tp:taxon-name-part> <tp:taxon-name-part taxon-name-part-type="species">japonicum</tp:taxon-name-part></tp:taxon-name></italic> Niitsuma, 1985, but it remains uncertain because of a paucity of data.</p></tp:treatment-sec><tp:treatment-sec sec-type="Distribution"><title>Distribution.</title><p>Oriental China (Anhui, Guangdong and Zhejiang Provinces).</p><!--PageBreak--></tp:treatment-sec><tp:treatment-sec sec-type="Biological note"><title>Biological note.</title><p>The larva and pupa of <italic><tp:taxon-name><tp:taxon-name-part taxon-name-part-type="genus">Nilothauma</tp:taxon-name-part> <tp:taxon-name-part taxon-name-part-type="species">aristatum</tp:taxon-name-part></tp:taxon-name></italic> sp. n. are found in first-, or second-order streams. The water is relatively clean and cold (water temperature 15°C−20°C, pH 7.80−7.88, DO% 90.6−93.4, DO 8.09−9.36 mg/l, and conductivity 25−34 μs/cm). The co-existing dominant species of chironomids are <italic><tp:taxon-name><tp:taxon-name-part taxon-name-part-type="genus">Eukiefferiella</tp:taxon-name-part></tp:taxon-name></italic> spp., <italic><tp:taxon-name><tp:taxon-name-part taxon-name-part-type="genus">Rheotanytarsus</tp:taxon-name-part></tp:taxon-name></italic> spp., <italic><tp:taxon-name><tp:taxon-name-part taxon-name-part-type="genus">Rheocricotopus</tp:taxon-name-part></tp:taxon-name></italic> spp., and <italic><tp:taxon-name><tp:taxon-name-part taxon-name-part-type="genus">Parametriocnemus</tp:taxon-name-part></tp:taxon-name></italic> spp. Some steno-thermic species, such as <italic><tp:taxon-name><tp:taxon-name-part taxon-name-part-type="genus">Heleniella</tp:taxon-name-part></tp:taxon-name></italic> sp. and <italic><tp:taxon-name><tp:taxon-name-part taxon-name-part-type="genus">Pagastia</tp:taxon-name-part></tp:taxon-name></italic> sp., are frequently observed in the pupal exuviae samples.</p></tp:treatment-sec><ref-list><ref id="B1"><mixed-citation xmlns:xlink="http://www.w3.org/1999/xlink" xlink:type="simple">
          <person-group><name name-style="western"><surname>Adam</surname><given-names>JI</given-names></name><name name-style="western"><surname>Sæther</surname><given-names>OA</given-names></name></person-group> (<year>1999</year>) <article-title>Revision of the genus <italic><tp:taxon-name><tp:taxon-name-part taxon-name-part-type="genus">Nilothauma</tp:taxon-name-part></tp:taxon-name></italic> Kieffer, 1921 (<tp:taxon-name><tp:taxon-name-part taxon-name-part-type="order">Diptera</tp:taxon-name-part></tp:taxon-name>: <tp:taxon-name><tp:taxon-name-part taxon-name-part-type="family">Chironomidae</tp:taxon-name-part></tp:taxon-name>).</article-title> <source>Entomologica Scandinavica</source>, <supplement>Supplement</supplement>, <volume>56</volume>: <fpage>1</fpage>–<lpage>107</lpage>.</mixed-citation></ref></ref-list></tp:taxon-treatment>
