# Supplementary material for: Notes on Nilothauma Kieffer from Oriental China, with descriptions of three new species (Diptera, Chironomidae)
Source: Zookeys. 2016 Mar 28;(574):143–59. doi: 10.3897/zookeys.574.6129 (PMC4829908; doi:10.3897/zookeys.574.6129)
Supplement: XML Treatment for Nilothauma bilobatum [file zookeys.574.6129-treatment3.xml]

<!DOCTYPE tp:taxon-treatment
  PUBLIC "-//TaxonX//DTD Taxonomic Treatment Publishing DTD v0 20100105//EN" "tax-treatment-NSO.dtd">
<tp:taxon-treatment xmlns:tp="http://www.plazi.org/taxpub"><tp:treatment-meta><kwd-group><label>Taxon classification</label><kwd><named-content content-type="kingdom">Animalia</named-content></kwd><kwd><named-content content-type="order">Diptera</named-content></kwd><kwd><named-content content-type="family">Chironomidae</named-content></kwd></kwd-group><mixed-citation publication-type="journal"><person-group><name><surname>Qi</surname><given-names>Xin</given-names></name><name><surname>Tang</surname><given-names>Hongqu</given-names></name><name><surname>Wang</surname><given-names>Xinhua</given-names></name></person-group><article-title>Notes on <italic><tp:taxon-name><tp:taxon-name-part taxon-name-part-type="genus">Nilothauma</tp:taxon-name-part></tp:taxon-name></italic> Kieffer from Oriental China, with descriptions of three new species (<tp:taxon-name><tp:taxon-name-part taxon-name-part-type="order">Diptera</tp:taxon-name-part></tp:taxon-name>, <tp:taxon-name><tp:taxon-name-part taxon-name-part-type="family">Chironomidae</tp:taxon-name-part></tp:taxon-name>)</article-title><source>Zookeys</source><day>28</day><month>3</month><year>2016</year><volume>2016</volume><issue>574</issue><fpage>143</fpage><lpage>159</lpage><pub-id pub-id-type="doi">10.3897/zookeys.574.6129</pub-id></mixed-citation></tp:treatment-meta><tp:nomenclature><tp:taxon-name>
            <tp:taxon-name-part taxon-name-part-type="genus">Nilothauma</tp:taxon-name-part>
            <tp:taxon-name-part taxon-name-part-type="species">bilobatum</tp:taxon-name-part>
            <object-id xmlns:xlink="http://www.w3.org/1999/xlink" content-type="zoobank" xlink:type="simple">http://zoobank.org/191CECE5-B1B0-4BE0-A649-67F7EAB2B4CE</object-id>
          </tp:taxon-name><tp:taxon-status xmlns:xlink="http://www.w3.org/1999/xlink" xlink:type="simple">sp. n.</tp:taxon-status><xref ref-type="fig" rid="F4">Figs 25–32</xref><xref ref-type="fig" rid="F5">, 33–40</xref></tp:nomenclature><tp:treatment-sec sec-type="type material"><title>Type material.</title><p>Holotype: male with associated pupal exuviae (<abbrev xmlns:xlink="http://www.w3.org/1999/xlink" content-type="institution" xlink:title="Ecology Department, Jinan University" xlink:type="simple">EJNU</abbrev>), CHINA: Guangxi Zhuang Autonomous Region, Guilin City, Qingshitan Reservoir, <named-content xmlns:xlink="http://www.w3.org/1999/xlink" content-type="dwc:verbatimCoordinates" xlink:type="simple">25°31.640'N, 110°13.499'E</named-content>, Alt. 235 m, <named-content xmlns:xlink="http://www.w3.org/1999/xlink" content-type="date" xlink:type="simple">26.viii.2014</named-content>, Long Term Ecology Research Group (LTER), light trap. Paratypes: 2 males with pupal exuviae as holotype (<abbrev xmlns:xlink="http://www.w3.org/1999/xlink" content-type="institution" xlink:title="Ecology Department, Jinan University" xlink:type="simple">EJNU</abbrev>); 1 male and 1 female pupa (<abbrev xmlns:xlink="http://www.w3.org/1999/xlink" content-type="institution" xlink:title="Ecology Department, Jinan University" xlink:type="simple">EJNU</abbrev>), CHINA: Guangdong Province, Shantou City, Nan’ao county, Shen-Ao Reservoir, <named-content xmlns:xlink="http://www.w3.org/1999/xlink" content-type="dwc:verbatimCoordinates" xlink:type="simple">23°28.390'N, 117°06.683'E</named-content>, Alt. 61m, <named-content xmlns:xlink="http://www.w3.org/1999/xlink" content-type="date" xlink:type="simple">17.iv.2015</named-content>, Tang HQ, light trap.</p></tp:treatment-sec><tp:treatment-sec sec-type="Diagnosis"><title>Diagnosis.</title><p>The male of <italic><tp:taxon-name><tp:taxon-name-part taxon-name-part-type="genus">Nilothauma</tp:taxon-name-part> <tp:taxon-name-part taxon-name-part-type="species">bilobatum</tp:taxon-name-part></tp:taxon-name></italic> sp. n. can be distinguished from other <italic><tp:taxon-name><tp:taxon-name-part taxon-name-part-type="genus">Nilothauma</tp:taxon-name-part></tp:taxon-name></italic> species by the following combination of characters: anterior T IX projection bearing simple setae only; anal point broadly lanceolate with microtrichia; superior volsella with a lateral spur, a main lobe bearing 4−5 apical setae, and a blunt-tipped lobe bearing a terminal seta, without microtrichia. The pupa can be separated from others by the following characters: relatively short frontal setae (as long as or slightly longer than the major axis of basal ring); and anal comb of abdominal segment VIII consisting of a main spur and 2−3 accessory spines.</p></tp:treatment-sec><tp:treatment-sec sec-type="Etymology"><title>Etymology.</title><p>From Latin <italic>bi</italic>- (two) and <italic>lobatus</italic> (lobate), referring to the male hypopygium with two lobes in the superior volsella.</p></tp:treatment-sec><tp:treatment-sec sec-type="Description"><title>Description.</title><p>Male imago (n = 4).</p><p>Total length 2.4−3.1 mm. Wing length 1.2−1.6 mm. Total length/wing length 1.6−2.7. Wing length/length of profemur 2.0−2.5.</p><p>
            <italic>Coloration</italic>. Generally pale yellow. Wing without any marking. Foreleg entirely yellowish brown; mid and hind legs with femora and tibiae pale yellow, and tarsus yellowish brown.</p><p>
            <italic>Head</italic>. AR 0.18−0.19. Temporals 7−10. Clypeus with 12−13 setae. Tentorium 100−125 μm long, 15−25 μm wide. Stipes 120−130 μm long, 5−8 μm wide. Lengths of palpomeres 1−5 (μm): 18−25, 33−37, 55−65, 100−125, 123−165. Palpomere 3 with 2 sensilla clavata; Pm<sub>5</sub>/Pm<sub>3</sub> 2.2−2.5.</p><p>
            <italic>Thorax</italic>. Dorsocentrals 9−11, acrostichals 6−10, prealars 2−3, scutellars 2.</p><p>
            <italic>Wing</italic> (Fig. <xref ref-type="fig" rid="F4">25</xref>). VR 1.3−1.6. Brachiolum with 1 seta, R with 11−13 setae, R<sub>1</sub> with 8−11 setae, R<sub>4+5</sub> with 13−17 setae.</p><fig id="F4" position="float" orientation="portrait"><label>Figures 25–32.</label><caption><p>
          <italic><tp:taxon-name><tp:taxon-name-part taxon-name-part-type="genus">Nilothauma</tp:taxon-name-part> <tp:taxon-name-part taxon-name-part-type="species">bilobatum</tp:taxon-name-part></tp:taxon-name></italic> sp. n., male. <bold>25</bold> wing <bold>26</bold> foretibial apex <bold>27</bold> mid tibial apex <bold>28</bold> hind tibial apex <bold>29</bold> hypopygium, dorsal view (left) and ventral view (right) <bold>30</bold> anal point <bold>31</bold> posterior margin of anal tergite <bold>32</bold> median volsella.</p></caption><graphic xmlns:xlink="http://www.w3.org/1999/xlink" xlink:href="zookeys-574-143-g004.jpg" position="float" orientation="portrait" xlink:type="simple" id="oo_82910.jpg"/></fig><!--PageBreak--><!--PageBreak--><p>
            <italic>Legs</italic>. Spur of foretibia 60−80 μm long including 28−38 μm long scale (Fig. <xref ref-type="fig" rid="F4">26</xref>). Spur of mid tibia 22−25 μm long including 15−23 μm long (Fig. <xref ref-type="fig" rid="F4">27</xref>). Spurs of hind tibia 27−35 μm and 33−47 μm long, respectively (Fig. <xref ref-type="fig" rid="F4">28</xref>); comb 17−24 μm long. Width at apex of foretibia 34−42 m, of mid tibia 41−52 m, of hind tibia 48−50 m. Lengths and proportions of legs in Table <xref ref-type="table" rid="T4">4</xref>.</p><table-wrap id="T4" position="float" orientation="portrait"><label>Table 4.</label><caption><p>Lengths (μm) and proportions of legs of <italic><tp:taxon-name><tp:taxon-name-part taxon-name-part-type="genus">Nilothauma</tp:taxon-name-part> <tp:taxon-name-part taxon-name-part-type="species">bilobatum</tp:taxon-name-part></tp:taxon-name></italic> sp. n., male (n = 4).</p></caption><table id="TID0E3DBG" rules="all"><tbody><tr><th rowspan="1" colspan="1"/><th rowspan="1" colspan="1">fe</th><th rowspan="1" colspan="1">ti</th><th rowspan="1" colspan="1">ta<sub>1</sub></th><th rowspan="1" colspan="1">ta<sub>2</sub></th><th rowspan="1" colspan="1">ta<sub>3</sub></th><th rowspan="1" colspan="1">ta<sub>4</sub></th><th rowspan="1" colspan="1">ta<sub>5</sub></th><th rowspan="1" colspan="1">LR</th><th rowspan="1" colspan="1">BV</th><th rowspan="1" colspan="1">SV</th></tr><tr><td rowspan="1" colspan="1">P<sub>1</sub></td><td rowspan="1" colspan="1">625−650</td><td rowspan="1" colspan="1">475−513</td><td rowspan="1" colspan="1">663−700</td><td rowspan="1" colspan="1">300−360</td><td rowspan="1" colspan="1">280−300</td><td rowspan="1" colspan="1">210−240</td><td rowspan="1" colspan="1">120−130</td><td rowspan="1" colspan="1">1.3−1.4</td><td rowspan="1" colspan="1">1.8−1.9</td><td rowspan="1" colspan="1">1.6−1.9</td></tr><tr><td rowspan="1" colspan="1">P<sub>2</sub></td><td rowspan="1" colspan="1">530−650</td><td rowspan="1" colspan="1">390−475</td><td rowspan="1" colspan="1">230−290</td><td rowspan="1" colspan="1">90−130</td><td rowspan="1" colspan="1">83−100</td><td rowspan="1" colspan="1">48−70</td><td rowspan="1" colspan="1">45−70</td><td rowspan="1" colspan="1">0.59−0.66</td><td rowspan="1" colspan="1">3.8−4.2</td><td rowspan="1" colspan="1">3.7−4.0</td></tr><tr><td rowspan="1" colspan="1">P<sub>3</sub></td><td rowspan="1" colspan="1">600−725</td><td rowspan="1" colspan="1">600−700</td><td rowspan="1" colspan="1">290−400</td><td rowspan="1" colspan="1">180−210</td><td rowspan="1" colspan="1">175−210</td><td rowspan="1" colspan="1">120−150</td><td rowspan="1" colspan="1">75−100</td><td rowspan="1" colspan="1">0.48−0.60</td><td rowspan="1" colspan="1">2.7−2.8</td><td rowspan="1" colspan="1">3.3−4.1</td></tr></tbody></table></table-wrap><p>
            <italic>Hypopygium</italic> (Fig. <xref ref-type="fig" rid="F4">29</xref>). Tergite IX with 2 dorsal projections. Anterior projection completely divided into 2 oval lobes; each 35−55 μm long, 8−10 μm wide at middle, with 12−15 simple setae 30−50 μm long. Posterior projection 28−32 μm long, 50−65 μm wide at base, 8−15 μm wide at apex, apically rounded, with 11−13 setae 20−25 μm long. Anal point (Fig. <xref ref-type="fig" rid="F4">30</xref>) very broadly lanceolate, 35−50 μm long, 13−20 μm at base, 15−20 μm at middle, with microtrichia. Posterior margin of tergite IX (Fig. <xref ref-type="fig" rid="F4">31</xref>) with 4−6 setae. Laterosternite IX with 3 setae. Phallapodeme 38−50 μm long. Transverse sternapodeme medially triangular, but without median elongation. Gonocoxite 100−120 μm long. Superior volsella 30−38 μm long, trifid; with lateral spur, main lobe bearing 4−5 apical setae, and blunt-tipped lobe terminating in seta; without microtrichia. Median volsella (Fig. <xref ref-type="fig" rid="F4">32</xref>) 20−30 μm long, with microtrichia and 4−6 apical setae. Inferior volsella 80−94 μm long, pointed apically, microtrichiose, with 7−8 simple apically split setae. Gonostylus 130−160 μm long, with 7−10 simple median setae in distal 1/3. HR 0.63−0.88, HV 1.5−2.4.</p><p>Pupa (n = 4).</p><p>Total length 5.0−5.6 mm. Exuviae yellow with posterior antepronotum and anal comb on abdominal segment VIII brown.</p><p>
            <italic>Cephalothorax</italic> (Fig. <xref ref-type="fig" rid="F5">33</xref>). Frontal apotome smooth. Frontal seta short, 38−40 μm long (n = 2). Basal ring oval with major axis 30−40 μm long, the posterior usually with 2−3 small tubercles. Frontal seta 1.0−1.2 times as long as major axis of basal ring. Thorax with one patch of small granules on each side of median suture.</p><fig id="F5" position="float" orientation="portrait"><label>Figures 33–40.</label><caption><p>
          <italic><tp:taxon-name><tp:taxon-name-part taxon-name-part-type="genus">Nilothauma</tp:taxon-name-part> <tp:taxon-name-part taxon-name-part-type="species">bilobatum</tp:taxon-name-part></tp:taxon-name></italic> sp. n. pupa. <bold>33</bold> frontal apotome <bold>34</bold> female abdomen, dorsal view <bold>35</bold> abdominal segment VIII, showing variation of tergal spinulation <bold>36–38</bold> anal comb of abdominal segemnt VIII, showing variation <bold>39</bold> the ventral view of abdomen IV–VIII <bold>40</bold> the ventral view of abdomen VIII, showing variation of sternal spinulation.</p></caption><graphic xmlns:xlink="http://www.w3.org/1999/xlink" xlink:href="zookeys-574-143-g005.jpg" position="float" orientation="portrait" xlink:type="simple" id="oo_82911.jpg"/></fig><p>
            <italic>Abdomen</italic> (Fig. <xref ref-type="fig" rid="F5">34–35</xref>). T I without spinulation; T II−V extensively spinulated; T VI−VII with anterior and posterior bands of spinules; T VIII with anterolateral and median spinulation; T IX with median spinulation in female pupa (Fig. <xref ref-type="fig" rid="F5">34</xref>), but without any spinulation in male. Anterior spinulation on T II–VIII consisting of somewhat large spinules. S I−III and IX without spinulation; S IV−VI with weak posterolateral spinulation; S VII−VIII with weak anterolateral and strong median spinulation, occasionally these merging into extensive spinulation in S VIII (Fig. <xref ref-type="fig" rid="F5">39</xref>, <xref ref-type="fig" rid="F5">40</xref>). Tergite II with row of 60−85 caudal hooklets. Conjunctives III/IV and IV/V with rows of spinules. Pedes spurii B distinct on segment II. Anal comb of segment VIII (Fig. <xref ref-type="fig" rid="F5">36–38</xref>) composed of main spur 30−50 μm long, and 2 or 3 accessory spines 10−30 μm long. <!--PageBreak--><!--PageBreak-->Anal lobe 250−280 μm long, 1.8−2.2 times as long as broad, with 41−50 lateral setae, dorsal setae located near the distal margin of disc.</p><p>Female imago and larva. Unknown.</p></tp:treatment-sec><tp:treatment-sec sec-type="Remarks"><title>Remarks.</title><p>The male of <italic><tp:taxon-name><tp:taxon-name-part taxon-name-part-type="genus">Nilothauma</tp:taxon-name-part> <tp:taxon-name-part taxon-name-part-type="species">bilobatum</tp:taxon-name-part></tp:taxon-name></italic> sp. n. is similar to that of <italic><tp:taxon-name><tp:taxon-name-part taxon-name-part-type="genus">Nilothauma</tp:taxon-name-part> <tp:taxon-name-part taxon-name-part-type="species">mirabile</tp:taxon-name-part></tp:taxon-name></italic> (Townes, 1945) as the superior volsella has a lateral spur and two setigerous lobes, but separable by the anterior T IX projection bearing simple setae only and the anal point covered with microtrichia. In <italic><tp:taxon-name><tp:taxon-name-part taxon-name-part-type="genus">Nilothauma</tp:taxon-name-part> <tp:taxon-name-part taxon-name-part-type="species">mirabile</tp:taxon-name-part></tp:taxon-name></italic>, the anterior projection has apically plumose setae and the anal point is bare. The pupa of <italic><tp:taxon-name><tp:taxon-name-part taxon-name-part-type="genus">Nilothauma</tp:taxon-name-part> <tp:taxon-name-part taxon-name-part-type="species">bilobatum</tp:taxon-name-part></tp:taxon-name></italic> sp. n., as well as that of <italic><tp:taxon-name><tp:taxon-name-part taxon-name-part-type="genus">Nilothauma</tp:taxon-name-part> <tp:taxon-name-part taxon-name-part-type="species">aristatum</tp:taxon-name-part></tp:taxon-name></italic> sp. n., will key to “<italic><tp:taxon-name><tp:taxon-name-part taxon-name-part-type="genus">Nilothauma</tp:taxon-name-part></tp:taxon-name></italic> sp. Australia” in <xref ref-type="bibr" rid="B1">Adam and Sæther (1999)</xref>. The pupa resembles that of <italic><tp:taxon-name><tp:taxon-name-part taxon-name-part-type="genus">Nilothauma</tp:taxon-name-part> <tp:taxon-name-part taxon-name-part-type="species">aristatum</tp:taxon-name-part></tp:taxon-name></italic> sp. n., rather than that of <italic><tp:taxon-name><tp:taxon-name-part taxon-name-part-type="genus">Nilothauma</tp:taxon-name-part></tp:taxon-name></italic> sp. Australia, in having relatively short frontal setae (1.0−1.2 times as long as the major axis of basal ring), but differs in the anal comb of abdominal segment VIII consisting of a main spur and 2−3 accessory spines. In <italic><tp:taxon-name><tp:taxon-name-part taxon-name-part-type="genus">Nilothauma</tp:taxon-name-part> <tp:taxon-name-part taxon-name-part-type="species">aristatum</tp:taxon-name-part></tp:taxon-name></italic> sp. n., the anal comb has a main spur and a single accessory spine.</p></tp:treatment-sec><tp:treatment-sec sec-type="Distribution"><title>Distribution.</title><p>Oriental China (Guangxi Zhuang Autonomous Region and Guangdong Province).</p></tp:treatment-sec><tp:treatment-sec sec-type="Biological note"><title>Biological note.</title><p>The material was collected from two relatively eutrophic reservoirs (conductivity 24−65 μS/cm, dissolved oxygen 6.6−8.3 mg/l). The adults of the following species also occurred from there: <italic><tp:taxon-name><tp:taxon-name-part taxon-name-part-type="genus">Glyptotendipes</tp:taxon-name-part> <tp:taxon-name-part taxon-name-part-type="species">tokunagai</tp:taxon-name-part></tp:taxon-name></italic> Sasa, <italic><tp:taxon-name><tp:taxon-name-part taxon-name-part-type="genus">Dicrotendipes</tp:taxon-name-part> <tp:taxon-name-part taxon-name-part-type="species">pelochloris</tp:taxon-name-part></tp:taxon-name></italic> (Kieffer), <italic><tp:taxon-name><tp:taxon-name-part taxon-name-part-type="genus">Tanytarsus</tp:taxon-name-part> <tp:taxon-name-part taxon-name-part-type="species">oscillans</tp:taxon-name-part></tp:taxon-name></italic> Johannsen, <italic><tp:taxon-name><tp:taxon-name-part taxon-name-part-type="genus">Cladotanytarsus</tp:taxon-name-part> <tp:taxon-name-part taxon-name-part-type="species">paratridorsus</tp:taxon-name-part></tp:taxon-name></italic> Wang &amp; Guo, and <italic><tp:taxon-name><tp:taxon-name-part taxon-name-part-type="genus">Polypedilum</tp:taxon-name-part> <tp:taxon-name-part taxon-name-part-type="species">masudai</tp:taxon-name-part></tp:taxon-name></italic> (Tokunaga).</p></tp:treatment-sec><ref-list><ref id="B1"><mixed-citation xmlns:xlink="http://www.w3.org/1999/xlink" xlink:type="simple">
          <person-group><name name-style="western"><surname>Adam</surname><given-names>JI</given-names></name><name name-style="western"><surname>Sæther</surname><given-names>OA</given-names></name></person-group> (<year>1999</year>) <article-title>Revision of the genus <italic><tp:taxon-name><tp:taxon-name-part taxon-name-part-type="genus">Nilothauma</tp:taxon-name-part></tp:taxon-name></italic> Kieffer, 1921 (<tp:taxon-name><tp:taxon-name-part taxon-name-part-type="order">Diptera</tp:taxon-name-part></tp:taxon-name>: <tp:taxon-name><tp:taxon-name-part taxon-name-part-type="family">Chironomidae</tp:taxon-name-part></tp:taxon-name>).</article-title> <source>Entomologica Scandinavica</source>, <supplement>Supplement</supplement>, <volume>56</volume>: <fpage>1</fpage>–<lpage>107</lpage>.</mixed-citation></ref></ref-list></tp:taxon-treatment>
