# Supplementary material for: Notes on Nilothauma Kieffer from Oriental China, with descriptions of three new species (Diptera, Chironomidae)
Source: Zookeys. 2016 Mar 28;(574):143–59. doi: 10.3897/zookeys.574.6129 (PMC4829908; doi:10.3897/zookeys.574.6129)
Supplement: XML Treatment for Nilothauma hibaratertium [file zookeys.574.6129-treatment5.xml]

<!DOCTYPE tp:taxon-treatment
  PUBLIC "-//TaxonX//DTD Taxonomic Treatment Publishing DTD v0 20100105//EN" "tax-treatment-NSO.dtd">
<tp:taxon-treatment xmlns:tp="http://www.plazi.org/taxpub"><tp:treatment-meta><kwd-group><label>Taxon classification</label><kwd><named-content content-type="kingdom">Animalia</named-content></kwd><kwd><named-content content-type="order">Diptera</named-content></kwd><kwd><named-content content-type="family">Chironomidae</named-content></kwd></kwd-group><mixed-citation publication-type="journal"><person-group><name><surname>Qi</surname><given-names>Xin</given-names></name><name><surname>Tang</surname><given-names>Hongqu</given-names></name><name><surname>Wang</surname><given-names>Xinhua</given-names></name></person-group><article-title>Notes on <italic><tp:taxon-name><tp:taxon-name-part taxon-name-part-type="genus">Nilothauma</tp:taxon-name-part></tp:taxon-name></italic> Kieffer from Oriental China, with descriptions of three new species (<tp:taxon-name><tp:taxon-name-part taxon-name-part-type="order">Diptera</tp:taxon-name-part></tp:taxon-name>, <tp:taxon-name><tp:taxon-name-part taxon-name-part-type="family">Chironomidae</tp:taxon-name-part></tp:taxon-name>)</article-title><source>Zookeys</source><day>28</day><month>3</month><year>2016</year><volume>2016</volume><issue>574</issue><fpage>143</fpage><lpage>159</lpage><pub-id pub-id-type="doi">10.3897/zookeys.574.6129</pub-id></mixed-citation></tp:treatment-meta><tp:nomenclature><tp:taxon-name>
            <tp:taxon-name-part taxon-name-part-type="genus">Nilothauma</tp:taxon-name-part>
            <tp:taxon-name-part taxon-name-part-type="species">hibaratertium</tp:taxon-name-part>
          </tp:taxon-name><tp:taxon-authority>Sasa</tp:taxon-authority><tp:nomenclature-citation-list><tp:nomenclature-citation><tp:taxon-name><tp:taxon-name-part taxon-name-part-type="genus">Nilothauma</tp:taxon-name-part> <tp:taxon-name-part taxon-name-part-type="species">hibaratertia</tp:taxon-name-part></tp:taxon-name><comment> Sasa, 1993: 73.</comment></tp:nomenclature-citation><tp:nomenclature-citation><tp:taxon-name><tp:taxon-name-part taxon-name-part-type="genus">Tosayusurika</tp:taxon-name-part> <tp:taxon-name-part taxon-name-part-type="species">simantofea</tp:taxon-name-part></tp:taxon-name><comment> Sasa, Suzuki &amp; Sakai, 1998: 52</comment></tp:nomenclature-citation><tp:nomenclature-citation><tp:taxon-name><tp:taxon-name-part taxon-name-part-type="genus">Nilothauma</tp:taxon-name-part> <tp:taxon-name-part taxon-name-part-type="species">hibaratertium</tp:taxon-name-part></tp:taxon-name><comment> Sasa: <xref ref-type="bibr" rid="B1">Adam and Sæther 1999</xref>: 71.</comment></tp:nomenclature-citation></tp:nomenclature-citation-list></tp:nomenclature><tp:treatment-sec sec-type="material"><title>Material examined.</title><p>1 male (<abbrev xmlns:xlink="http://www.w3.org/1999/xlink" content-type="institution" xlink:title="Ecology Department, Jinan University" xlink:type="simple">EJNU</abbrev>), Yunnan Province, Mengla County, Menglun Town, Luosuo River at Xishuang Banna Tropical Botanical Garden, <named-content xmlns:xlink="http://www.w3.org/1999/xlink" content-type="date" xlink:type="simple">29.viii.2014</named-content>, Tang <!--PageBreak-->HQ, light trap; 2 males (<abbrev xmlns:xlink="http://www.w3.org/1999/xlink" content-type="institution" xlink:title="Ecology Department, Jinan University" xlink:type="simple">EJNU</abbrev>), Anhui Province, Huangshan Nature Conservation Reserve, Fuxi stream, <named-content xmlns:xlink="http://www.w3.org/1999/xlink" content-type="date" xlink:type="simple">25.v.2012</named-content>, Tang HQ, light trap; 1 male (<abbrev xmlns:xlink="http://www.w3.org/1999/xlink" content-type="institution" xlink:title="Ecology Department, Jinan University" xlink:type="simple">EJNU</abbrev>), Guangdong Province, Jiangmen City, Beifengshan Nature Conservation Reserve, <named-content xmlns:xlink="http://www.w3.org/1999/xlink" content-type="date" xlink:type="simple">7.vii.2012</named-content>, Tang HQ, light trap; 2 males (<abbrev xmlns:xlink="http://www.w3.org/1999/xlink" content-type="institution" xlink:title="College of Life Science, Taizhou University" xlink:type="simple">LTZU</abbrev>), Zhejiang Province, Jiangshan City, <named-content xmlns:xlink="http://www.w3.org/1999/xlink" content-type="date" xlink:type="simple">12.viii.2012</named-content>, Lin XL, sweep net; 1 male (<abbrev xmlns:xlink="http://www.w3.org/1999/xlink" content-type="institution" xlink:title="College of Life Science, Taizhou University" xlink:type="simple">LTZU</abbrev>), Zhejiang Province, Linan City, Tianmu Mountain, <named-content xmlns:xlink="http://www.w3.org/1999/xlink" content-type="date" xlink:type="simple">16.vii.2012</named-content>, Lin XL, sweep net; 1 male (<abbrev xmlns:xlink="http://www.w3.org/1999/xlink" content-type="institution" xlink:title="Ecology Department, Jinan University" xlink:type="simple">EJNU</abbrev>), Fujian Province, Longqishan Nature Conservation Reserve, <named-content xmlns:xlink="http://www.w3.org/1999/xlink" content-type="date" xlink:type="simple">14.xi.2012</named-content>, Tang HQ, light trap; 2 males (<abbrev xmlns:xlink="http://www.w3.org/1999/xlink" content-type="institution" xlink:title="Ecology Department, Jinan University" xlink:type="simple">EJNU</abbrev>), Fujian Province, Meihuashan Nature Conservation Reserve, <named-content xmlns:xlink="http://www.w3.org/1999/xlink" content-type="date" xlink:type="simple">16.xi.2012</named-content>, Tang HQ, light trap; 1 male (<abbrev xmlns:xlink="http://www.w3.org/1999/xlink" content-type="institution" xlink:title="Ecology Department, Jinan University" xlink:type="simple">EJNU</abbrev>), Hainan Province, Bawangling Nature Conservation Reserve, <named-content xmlns:xlink="http://www.w3.org/1999/xlink" content-type="date" xlink:type="simple">30.iv.2012</named-content>, Tang HQ, light trap.</p></tp:treatment-sec><tp:treatment-sec sec-type="Remarks"><title>Remarks.</title><p>
            <italic><tp:taxon-name><tp:taxon-name-part taxon-name-part-type="genus">Nilothauma</tp:taxon-name-part> <tp:taxon-name-part taxon-name-part-type="species">hibaratertium</tp:taxon-name-part></tp:taxon-name></italic> has never been described sufficiently, especially in the coloration of the adult. Examination of fresh specimens showed that the foreleg of the adult has distinct dark markings on the base and sub-apex of femora, and the apices of tibia and tarsomere 1. This is the first record of <italic><tp:taxon-name><tp:taxon-name-part taxon-name-part-type="genus">Nilothauma</tp:taxon-name-part> <tp:taxon-name-part taxon-name-part-type="species">hibaratertium</tp:taxon-name-part></tp:taxon-name></italic> from the Oriental region; previously, this species has only been recorded from Palaearctic Japan (<xref ref-type="bibr" rid="B12">Yamamoto and Yamamoto 2014</xref>).</p></tp:treatment-sec><tp:treatment-sec sec-type="Distribution"><title>Distribution.</title><p>Oriental China (Yunnan, Anhui, Guangdong, Zhejiang, Fujian, and Hainan Provinces); Palaearctic Japan.</p></tp:treatment-sec><ref-list><ref id="B1"><mixed-citation xmlns:xlink="http://www.w3.org/1999/xlink" xlink:type="simple">
          <person-group><name name-style="western"><surname>Adam</surname><given-names>JI</given-names></name><name name-style="western"><surname>Sæther</surname><given-names>OA</given-names></name></person-group> (<year>1999</year>) <article-title>Revision of the genus <italic><tp:taxon-name><tp:taxon-name-part taxon-name-part-type="genus">Nilothauma</tp:taxon-name-part></tp:taxon-name></italic> Kieffer, 1921 (<tp:taxon-name><tp:taxon-name-part taxon-name-part-type="order">Diptera</tp:taxon-name-part></tp:taxon-name>: <tp:taxon-name><tp:taxon-name-part taxon-name-part-type="family">Chironomidae</tp:taxon-name-part></tp:taxon-name>).</article-title> <source>Entomologica Scandinavica</source>, <supplement>Supplement</supplement>, <volume>56</volume>: <fpage>1</fpage>–<lpage>107</lpage>.</mixed-citation></ref><ref id="B12"><mixed-citation xmlns:xlink="http://www.w3.org/1999/xlink" xlink:type="simple">
          <person-group><name name-style="western"><surname>Yamamoto</surname><given-names>M</given-names></name><name name-style="western"><surname>Yamamoto</surname><given-names>N</given-names></name></person-group> (<year>2014</year>) <chapter-title>Family <tp:taxon-name><tp:taxon-name-part taxon-name-part-type="family">Chironomidae</tp:taxon-name-part></tp:taxon-name>.</chapter-title> In: <institution xlink:type="simple">The Editorial Committee of Catalogue of the Insects of Japan</institution> (<role>Ed.</role>) <source>Catalogue of the Insects of Japan. Vol. 8, Part 1 <tp:taxon-name><tp:taxon-name-part taxon-name-part-type="order">Diptera</tp:taxon-name-part></tp:taxon-name> (<tp:taxon-name><tp:taxon-name-part taxon-name-part-type="suborder">Nematocera</tp:taxon-name-part></tp:taxon-name> – <tp:taxon-name><tp:taxon-name-part taxon-name-part-type="suborder">Brachycera</tp:taxon-name-part></tp:taxon-name><tp:taxon-name><tp:taxon-name-part taxon-name-part-type="clade">Aschiza</tp:taxon-name-part></tp:taxon-name>)</source>. <publisher-name>The Entomological Society of Japan</publisher-name>, <fpage>237</fpage>−<lpage>362</lpage>. <comment>[In Japanese]</comment></mixed-citation></ref></ref-list></tp:taxon-treatment>
