# Supplementary material for: Notes on Nilothauma Kieffer from Oriental China, with descriptions of three new species (Diptera, Chironomidae)
Source: Zookeys. 2016 Mar 28;(574):143–59. doi: 10.3897/zookeys.574.6129 (PMC4829908; doi:10.3897/zookeys.574.6129)
Supplement: XML Treatment for Nilothauma nojirimaculatum [file zookeys.574.6129-treatment7.xml]

<!DOCTYPE tp:taxon-treatment
  PUBLIC "-//TaxonX//DTD Taxonomic Treatment Publishing DTD v0 20100105//EN" "tax-treatment-NSO.dtd">
<tp:taxon-treatment xmlns:tp="http://www.plazi.org/taxpub"><tp:treatment-meta><kwd-group><label>Taxon classification</label><kwd><named-content content-type="kingdom">Animalia</named-content></kwd><kwd><named-content content-type="order">Diptera</named-content></kwd><kwd><named-content content-type="family">Chironomidae</named-content></kwd></kwd-group><mixed-citation publication-type="journal"><person-group><name><surname>Qi</surname><given-names>Xin</given-names></name><name><surname>Tang</surname><given-names>Hongqu</given-names></name><name><surname>Wang</surname><given-names>Xinhua</given-names></name></person-group><article-title>Notes on <italic><tp:taxon-name><tp:taxon-name-part taxon-name-part-type="genus">Nilothauma</tp:taxon-name-part></tp:taxon-name></italic> Kieffer from Oriental China, with descriptions of three new species (<tp:taxon-name><tp:taxon-name-part taxon-name-part-type="order">Diptera</tp:taxon-name-part></tp:taxon-name>, <tp:taxon-name><tp:taxon-name-part taxon-name-part-type="family">Chironomidae</tp:taxon-name-part></tp:taxon-name>)</article-title><source>Zookeys</source><day>28</day><month>3</month><year>2016</year><volume>2016</volume><issue>574</issue><fpage>143</fpage><lpage>159</lpage><pub-id pub-id-type="doi">10.3897/zookeys.574.6129</pub-id></mixed-citation></tp:treatment-meta><tp:nomenclature><tp:taxon-name>
            <tp:taxon-name-part taxon-name-part-type="genus">Nilothauma</tp:taxon-name-part>
            <tp:taxon-name-part taxon-name-part-type="species">nojirimaculatum</tp:taxon-name-part>
          </tp:taxon-name><tp:taxon-authority>Sasa</tp:taxon-authority><tp:nomenclature-citation-list><tp:nomenclature-citation><tp:taxon-name><tp:taxon-name-part taxon-name-part-type="genus">Nilothauma</tp:taxon-name-part> <tp:taxon-name-part taxon-name-part-type="species">nojirimaculatum</tp:taxon-name-part></tp:taxon-name><comment> Sasa, 1991: 82.</comment></tp:nomenclature-citation></tp:nomenclature-citation-list></tp:nomenclature><tp:treatment-sec sec-type="material"><title>Material examined.</title><p>1 male (<abbrev xmlns:xlink="http://www.w3.org/1999/xlink" content-type="institution" xlink:title="Ecology Department, Jinan University" xlink:type="simple">EJNU</abbrev>), Hainan Province, Diaoluoshan Natural Conservation Reserve, <named-content xmlns:xlink="http://www.w3.org/1999/xlink" content-type="date" xlink:type="simple">27.iv.2012</named-content>, Tang HQ, light trap; 1 male (<abbrev xmlns:xlink="http://www.w3.org/1999/xlink" content-type="institution" xlink:title="Ecology Department, Jinan University" xlink:type="simple">EJNU</abbrev>), Guangdong Province, Conghua City, Yugongdong Reservoir, <named-content xmlns:xlink="http://www.w3.org/1999/xlink" content-type="date" xlink:type="simple">19.iii.2014</named-content>, Tang HQ, light trap; 1 male <!--PageBreak-->(<abbrev xmlns:xlink="http://www.w3.org/1999/xlink" content-type="institution" xlink:title="Ecology Department, Jinan University" xlink:type="simple">EJNU</abbrev>), Guangdong Province, Conghua City, Dongkeng Reservoir, <named-content xmlns:xlink="http://www.w3.org/1999/xlink" content-type="date" xlink:type="simple">18.x.2014</named-content>, Tang HQ, light trap.</p></tp:treatment-sec><tp:treatment-sec sec-type="Remarks"><title>Remarks.</title><p>This species was described from Palaearctic Japan and later recorded from Hainan in China (<xref ref-type="bibr" rid="B1">Adam and Sæther 1999</xref>).</p></tp:treatment-sec><tp:treatment-sec sec-type="Distribution"><title>Distribution.</title><p>Oriental China (Hainan and Guangdong Provinces); Palaearctic Japan.</p></tp:treatment-sec><ref-list><ref id="B1"><mixed-citation xmlns:xlink="http://www.w3.org/1999/xlink" xlink:type="simple">
          <person-group><name name-style="western"><surname>Adam</surname><given-names>JI</given-names></name><name name-style="western"><surname>Sæther</surname><given-names>OA</given-names></name></person-group> (<year>1999</year>) <article-title>Revision of the genus <italic><tp:taxon-name><tp:taxon-name-part taxon-name-part-type="genus">Nilothauma</tp:taxon-name-part></tp:taxon-name></italic> Kieffer, 1921 (<tp:taxon-name><tp:taxon-name-part taxon-name-part-type="order">Diptera</tp:taxon-name-part></tp:taxon-name>: <tp:taxon-name><tp:taxon-name-part taxon-name-part-type="family">Chironomidae</tp:taxon-name-part></tp:taxon-name>).</article-title> <source>Entomologica Scandinavica</source>, <supplement>Supplement</supplement>, <volume>56</volume>: <fpage>1</fpage>–<lpage>107</lpage>.</mixed-citation></ref></ref-list></tp:taxon-treatment>
